# Supplementary material for: Mutation of Tyrosine Sites in the Human Alpha-Synuclein Gene Induces Neurotoxicity in Transgenic Mice with Soluble Alpha-Synuclein Oligomer Formation
Source: Cells. 2022 Nov 18;11(22):3673. doi: 10.3390/cells11223673 (PMC9688722; doi:10.3390/cells11223673)
Supplement: Supplementary file 1 [file cells-11-03673-s001.zip]

Archive with 1 entries (1 files):
- cells-1979226-supplementary.pdf
